# Supplementary material for: A network-based approach for identifying suitable biomarkers for oral immunotherapy of food allergy
Source: BMC Bioinformatics. 2019 Apr 23;20:206. doi: 10.1186/s12859-019-2802-9 (PMC6480866; doi:10.1186/s12859-019-2802-9)
Supplement: Supplementary file 1 — List of analyzed features of the CMA-model and PNA-model, including the number of animals per experiment and the analyzed parameters per model. (XLSX 15 kb) [file 12859_2019_2802_MOESM1_ESM.xlsx]

## Sheet: Number of animals
Additional file 1.
Indicated are the number of animals used for the BN and TDA.
CMA MODEL							PNA MODEL
				Bayesian network analyses
FITTING							VALIDATION
Experiment #1		30					Experiment #1		28
Experiment #2		27					Experiment #2		39
Experiment #3		34						Total	67	animals
	Total	91	animals
				Topological data analyses
Experiment #2		132					Experiment #1		211
Experiment #3		169					Experiment #2		235
	Total	301	animals					Total	446	animals

## Sheet: Parameters CMA_PNA models
Additional file 1.
Indicated are the analyzed parameters in PNA and CMA models.
PNA model	CMA model
d Earthickness	i.p. body T
Body temp. 40' after i.p.	i.p. shock score
Body temp. 60' after i.p.	i.d. d ear swelling
Body temp. end measurement	i.d. Shock score
Clinical score 40' after i.p.	i.d. Body T 45'
PE specific IgE	i.g. mMCP-1
PE specific IgA	whey-specific IgE
PE specific IgG1	whey-specific IgA
PE specific IgG2a	whey-specific IgG1
Spleen IL-5 after PE restim	whey-specific IgG2a
Spleen IL-10 after PE restim	MLN IFNg medium
Spleen IFNg after PE restim	MLN IFNg aCD3/CD28
Spleen IL-5 after aCD3/28 restim	MLN IFNg whey
Spleen IL-10 after aCD3/28 restim	MLN IL-10 medium
Spleen IFNg after aCD3/28 restim	MLN IL-10 aCD3/CD28
Spleen Treg	MLN IL-10 whey
Spleen Th1	MLN IL-5 medium
Spleen Th2	MLN IL-5 aCD3/CD28
Spleen percentage of CD11b-CD103+ of CD11cMHCII+ population	MLN IL-5 whey
Spleen percentage of CD11b+CD103- of CD11cMHCII+ population	Spleen IFNg medium
MLN Treg	Spleen IFNg aCD3/CD28
MLN Th1	Spleen IFNg whey
MLN Th2	Spleen IL-10 medium
MLN percentage of CD11b-CD103+ of CD11cMHCII+ population	Spleen IL-10 aCD3/CD28
MLN percentage of CD11b+CD103- of CD11cMHCII+ population	Spleen IL-10 whey
Total SCFA	Spleen IL-5 medium
acetic acid	Spleen IL-5 aCD3/CD28
propionic acid	Spleen IL-5 whey
iso-butyric acid	Spleen B220lo CD138hi
butyric acid	Spleen CD103 high CD11b high
iso-valeric acid	Spleen CD103 high CD11b low
valeric acid	Spleen CD103 low CD11b high
i.g. mMCP-1	Spleen CD103 low CD11b low
	Spleen CD138+ of CD19+B220+
	Spleen CD19+B220+
	Spleen CD4+CD69+
	Spleen CD8+CD69+
	Spleen CXCR3+
	Spleen Foxp3+
	Spleen RoRg+
	Spleen T1St2+
	MLN B220lo CD138hi
	MLN CD103 high CD11b high
	MLN CD103 high CD11b low
	MLN CD103 low CD11b high
	MLN CD103 low CD11b low
	MLN CD138+ of CD19+B220+
	MLN CD19+B220+
	MLN CD4+CD69+
	MLN CD8+CD69+
	MLN CXCR3+
	MLN Foxp3+
	MLN RoRg+
	MLN T1St2+
	acetic acid
	propionic acid
	iso-butyric acid
	butyric acid
	iso-valeric acid
	valeric acid
